# Supplementary material for: Incidence and Risk Factors for Developing Dengue-Associated Hemophagocytic Lymphohistiocytosis in Puerto Rico, 2008 - 2013
Source: PLoS Negl Trop Dis. 2016 Aug 24;10(8):e0004939. doi: 10.1371/journal.pntd.0004939 (PMC4996422; doi:10.1371/journal.pntd.0004939)
Supplement: S1 Dataset — (XLSX) [file pntd.0004939.s001.xlsx]

## Sheet: 031914_DengueHLH_FINALmerged
StudyID	Sex	DiabetesTypeI	DiabetesTypeII	DiabetesNR	Hypertension	Weightkg	Heightcm	Heightm	Heightm2	Diabetes	BMI	Obesity	Liverdisease	specify	Lungdisease	specify1	Autoimmunedisease	specify2	Cardiacdisease	specify3	Renaldisease	specify4	Immunodeficiency	specify5	Cancertumor	specify6	Otherchronicmedical	specify7	medications	Immunosuppressive	specify8	Acetaminophen	Ifyesdosegivengm	acetadoserange	Circleone	Other1	Priorhospitalizationsorsurgeries	GestationAgeweeks	BirthWeightkg	BirthLengthcm	Notavailable	Autoimmunedisorderinmother	GestationNotes	autoimmunenotes	BiopsyAspirate	Result	Datecollected	BiopsyAspirate2	Result2
1	Female	No	No	No	No	8	67	0.67	0.4489	No	17.8213	No	No		No		No		No		No		No		No		Yes	Bronchiolitis at 1.5 months		No		No						fullterm	3.6	48	No	Yes		bronchial asthma	No			No
2	Male	No	No	No	No	7	61	0.61	0.3721	No	18.8121	No	No		No		No		No		No		No		No		No			No		Yes	120		every 4 hrs		hospitalized at san francisco hospital for 4 days just prior	fullterm	3.1	51	No	No			Yes	NORMAL	2012-12-28	No
5	Female	No	No	No	Yes	NA	NA			No		No	No		Yes	BRONCHIAL ASTHMA	No		Yes	Ventriculomegaly	No		No		No		Yes	Hycrocephalus at birth		No		Yes	4	50	every 4 hrs		2 due to Acute GE and bronchiolitis	28	3		No	No			Yes	NORMAL		No
6	Female	No	No	No	No	10.5	53	0.53	0.2809	No	37.3798	Yes	No		No		No		No		No		No		No		No			No		Yes	120		every 6 hrs		UTI at 3 months, NO 12 MONTH VACCINATION DONE	fullterm	6	74	No	No	UTI at 3 months		Yes	HEMOPHAGOCYTOSIS	2012-11-30	No
7	Female	No	No	No	No	9.8	61	0.61	0.3721	No	26.337	No	No		Yes	Croup episodes	No		No		No		No		No		No			No		Yes	100		every 4 hrs			36			No	Yes			Yes	Monocytes histiocytes present	2012-12-18	No
8	Male	No	No	No	No	7	60	0.6	0.36	No	19.4444	No	No		No		No		No		No		No		No		No			No		Yes	120		every 4 hrs						Yes	No			Yes	HEMOPHAGOCYTOSIS		No
9	Female	No	No	No	No	23	134	1.34	1.7956	No	12.8091	No	No		No		No		No		No		No		No		No		PANADOL	No		Yes			Unknown			fullterm	2.7	48.3	Yes	No			Yes	HEMOPHAGOCYTOSIS	2012-09-04	No
10	Male	No	No	No	No	8.4	69	0.69	0.4761	No	17.6434	No	No		Yes	BRONCHEOLITIS	No		No		No		No		No		No		ACETAMINOPHEN	No		Yes	134		every 4 hrs		AT 4 MONTHS OLD DUE TO BRONCHEOLITIS	37			No	No			Yes	HEMOPHAGOCYTOSIS	2013-01-16	No
11	Female	No	No	No	No	54	157	1.57	2.4649	No	21.9076	No	No		No		No		No		No		No		No		No		ASPRIN 700MG	No		Yes	810		every 4 hrs						Yes	No			Yes	HEMOPHAGOCYTOSIS	2013-01-24	No
13	Female	No	No	No	No	7	75	0.75	0.5625	No	12.4444	No	No		No		No		No		No		No		No		No		ZITHROMAX, ACETAMINOPHEN	No		Yes						fullterm	3.5	48.3	Yes	No			Yes	HEMOPHAGOCYTOSIS	2012-03-22	No
14	Male	No	No	No	No	NA	NA			No		No	No		No		No		No		No		No		No		No			No		Yes			Unknown		admit 7 days post birth due to vaginal infection		2.7	51	No	No			Yes	NORMAL	2012-04-05	No
17	Male	No	No	No	No	10	69	0.69	0.4761	No	21.004	No	No		Yes	BRONCHEOLITIS	No		No		No		No		No		No		ACETAMINOPHEN	No		Yes	150		every 4 hrs		BRONCHIOLITIS AT 3 MONTHS				Yes	Yes			No			No
20	Male	No	No	No	No	64	175	1.75	3.0625	No	20.898	No	No		No		No		No		No		No		No		No	SINUSITIS		No		Yes	1000		every 4 hrs		ASTHMA				Yes	Yes			No			No
31	Female	No	No	No	No	49.4	160	1.6	2.56	No	19.2969	Yes	No		No		No		No		No		No		No		No	Anemia 1 month prior to admission	Iron	No		Yes	1000		every 4 hrs		6/4/09 at presbyterian hospital x fever, neck mass				Yes	No			Yes	left BM negative for leukemia	2009-06-14	Yes	right BM negative for leukemia
32	Male	No	No	No	No	9	73	0.73	0.5329	No	16.8887	No	No		No		No		No		No		No		No		No		ACETAMINOPHEN SUPPOSITORIES (80MG)	No		No					BRONCHIOLITIS IN FEB, ROSEOLA IN APRIL	40	3.5		Yes	No			No			No
34	Female	No	No	No	No	23.6	NA			No		No	No		Yes	BRONCHIAL ASTHMA	No		No		No		No		No		No			No		Yes	1000		every 4 hrs						Yes	No			No			No
35	Female	No	No	No	No	37.3	149.86	1.4986	2.2458	No	16.6088	No	No		No		No		No		No		No		No		No			No		Yes	370		every 4 hrs		HISTORY OF SORE THROAT 2 WEEKS PRIOR TO ADMIT	37			No	No			No			No
38	Male	No	No	No	No	58.06	167.64	1.6764	2.81032	No	20.6596	No	No		Yes	BRONCHIAL ASTHMA	No		No		No		No		No		Yes	ALLERGIES	FLONASE	No		Yes	1000		every 4 hrs						Yes	No			No			No
41	Male	No	No	No	No	59	170	1.7	2.89	No	20.4152	No	No		No		No		No		No		No		No		No			No		Yes	1000		every 4 hrs		NEWBORN ASEPTIC MENINGITIS HOSP 15DAYS				Yes	No			Yes	HEMOPHAGOCYTOSIS	2012-12-28	No
43	Male	No	No	No	No	7	60	0.6	0.36	No	19.4444	No	No		Yes	BRONCHITIS	No		No		No		No		No		No			Yes	SOLUMEDROL, PREDISONE	No					3 PRIOR HOSPITALS VISITS DUE TO BRONCHIOLITIS	36	3.5		No	No			Yes	HEMOPHAGOCYTOSIS	2013-03-22	No
44	Male	No	No	No	No	59	160	1.6	2.56	No	23.0469	No	No		No		No		No		No		No		No		Yes	VON WILLEBRAND DISEASE		No		Yes	1000		every 4 hrs						Yes	No			Yes	GRANULOCYTIC HYPERPLASIA	2013-04-03	Yes	HEMOPHAGOCYTOSIS
45	Female	No	No	No	No	8.18	66	0.66	0.4356	No	18.7787	No	No		No		No		No		No		No		No		No		ACETAMINOPHEN SUPPOSITORIES 120 MG	No		No							3.4		No	No			Yes	HEMOPHAGOCYTOSIS	2013-05-20	No
10A	Female	No	No	No	No	43	160	1.6	2.56	No	16.7969	No	No		No		No		No		No		No		No		No		Acetaminophen 1gm every 4 hours for 5 days Cephalexin	No		Yes	1000		every 4 hrs						Yes	No			No			No
10B	Male	No	No	No	No	16	99	0.99	0.9801	No	16.3249	No	No		No		No		No		No		No		No		No		ACETAMINOPHEN	No		Yes	240		every 4 hrs				3.5		No	No			No			No
10C	Female	No	No	No	No	50	150	1.5	2.25	No	22.2222	No	No		No		No		No		No		No		No		Yes	hypoglycemia		No		Yes	650		Other	PRN	hypoglycemia/ allergic rhinitis				Yes	No			No			No
10D	Male	No	No	No	No	23	127	1.27	1.6129	No	14.26	No	No		No		No		No		No		No		No		No		Acetaminophen 320mg PRN/ every 4 hours	No		Yes	320		every 4 hrs						Yes	No			No			No
11A	Female	No	No	No	No	32	142	1.42	2.0164	No	15.8699	No	No		Yes	ASTHMA	Yes	HYPOTHYROIDISM	No		No		No		No		Yes	ADHD	Synthroid (62.5mg), Ritalin (20mg),Flonase, Singulair	No		Yes	480		every 4 hrs						Yes	No			No			No
11B	Male	No	No	No	No	51	163	1.63	2.6569	No	19.1953	No	No		No		No		No		No		No		No		No			No		Yes	1000		every 4 hrs		Cellulitis-2 year old Viral- 8 year old		2.8		No	No			No			No
11C	Female	No	No	No	No	70	170	1.7	2.89	No	24.2215	No	No		No		No		No		No		No		No		No			No		Yes	1000		every 4 hrs				3.86		No	No			No			No
11D	Male	No	No	No	No	34	142	1.42	2.0164	No	16.8617	No	No		No		No		No		No		No		No		No			No		Yes	500		every 4 hrs						Yes	No			No			No
13A	Female	No	No	No	No	66.68	134.62	1.3462	1.81225	No	36.794	Yes	No		No		No		No		No		No		No		Yes	ESCOLIOSIS		No		Yes	1000		every 4 hrs						Yes	No			No			No
13B	Male	No	No	No	No	47.5	154.94	1.5494	2.40064	No	19.7864	No	No		No		No		No		No		No		No		No			No		Yes	705		every 4 hrs						Yes	No			No			No
13C	Male	No	No	No	No	43	130	1.3	1.69	No	25.4438	No	No		No		No		No		No		No		No		No			No		No									Yes	No			No			No
13D	Female	No	No	No	No	49	NA			No		No	No		No		No		No		No		No		No		No			No		No									Yes	No			No			No
14A	Male	No	No	No	No	72	170	1.7	2.89	No	24.9135	No	No		No		No		No		No		No		No		No			No		Yes	1000		every 4 hrs						Yes	No			No			No
14B	Female	No	No	No	No	60	160	1.6	2.56	No	23.4375	No	No		No		No		No		No		No		No		No			No		Yes	1000		every 4 hrs				3.4		No	No			No			No
14C	Male	No	No	No	No	NA	NA			No		No	No		Yes	ASTHMA; SINUSITIS	No		Yes	HEART MURMUR	No		No		No		Yes	ANEMIA		No		Yes	500		every 4 hrs						Yes	No			No			No
14D	Female	No	No	No	No	56	160	1.6	2.56	No	21.875	No	No		No		No		No		No		No		No		No			No		Yes	1000		every 4 hrs						Yes	No			No			No
17A	Male	No	No	No	No	58	164	1.64	2.6896	No	21.5645	No	No		No		No		No		No		No		No		No		AMOXIL, ADVIL	No		Yes	825		every 4 hrs						Yes	No			No			No
17B	Male	No	No	No	No	73	180	1.8	3.24	No	22.5309	No	No		No		No		No		No		No		No		No			No		Yes	1000		every 4 hrs						Yes	No			No			No
17C	Male	No	No	No	No	39.4	151	1.51	2.2801	No	17.2799	No	No		No		No		No		No		No		No		No			No		Yes	750		every 4 hrs						Yes	No			No			No
17D	Male	No	No	No	No	69	168	1.68	2.8224	No	24.4473	No	No		No		No		No		No		No		No		No		ACETOMINOPHEN	No		Yes	1000		every 4 hrs		4 HOSPITALIZATION FOR BA, SEIZURES				Yes	No			No			No
1A	Female	No	No	No	No	69.3	159	1.59	2.5281	Yes	27.4119	Yes	No		No		No		No		No		No		No		No			No		Yes	1000		every 4 hrs		None				Yes	No			No			No
1B	Male	No	No	No	No	94	169	1.69	2.8561	No	32.912	Yes	No		No		No		No		No		No		No		No		Amoxil Tylenol	No		Yes	1000		every 4 hrs						Yes	No			No			No
1C	Female	No	No	No	No	59	174	1.74	3.0276	No	19.4874	No	No		No		No		No		No		No		No		No			No		Yes	825		Other	PRN					Yes	No			No			No
1D	Female	No	No	No	No	23	104	1.04	1.0816	No	21.2648	No	No		No		No		No		No		No		No		No			No		Yes	345		Other	PRN	None				Yes	No			No			No
20A	Male	No	No	No	No	44.5	160	1.6	2.56	No	17.3828	No	No		No		No		No		No		No		No		No			No		No									Yes	No			No			No
20B	Male	No	No	No	No	91.4	170	1.7	2.89	No	31.6263	Yes	No		No		No		No		No		No		No		No			No		Yes	1000		every 4 hrs						Yes	No			No			No
20C	Male	No	No	No	No	65.5	173	1.73	2.9929	No	21.8851	No	No		No		No		No		No		No		No		No			No		Yes	1000		every 4 hrs			40	4.2	58	No	No			No			No
20D	Female	No	No	No	No	40	104	1.04	1.0816	No	36.9822	Yes	No		Yes	BRONCHIAL ASTHMA	No		No		No		No		No		No			No		Yes	600		every 4 hrs						Yes	No			No			No
2A	Male	No	No	No	No	66	142	1.42	2.0164	No	32.7316	Yes	No		No		No		No		No		No		No		No			No		Yes	400		every 4 hrs						Yes	No			No			No
2B	Female	No	No	No	No	62	137	1.37	1.8769	No	33.0332	Yes	No		No		No		No		No		No		No		No			No		No	1000		every 4 hrs						Yes	No			No			No
2C	Male	No	No	No	No	15	NA			No		No	No		No		No		Yes	PDA	No		No		No		No		ACETAMINOPHEN	No		Yes	225	300	every 4 hrs		Eye surgery -strablismus	30			No	No			No			No
2D	Male	No	No	No	No	83.5	176	1.76	3.0976	No	26.9564	No	No		No		No		No		No		No		No		No			No		Yes	1000		Other	PRN					Yes	No			No			No
31A	Female	No	No	No	No	21	133	1.33	1.7689	No	11.8718	Yes	No		No		No		No		No		No		No		No		AMOXIL	No		Yes	200		every 4 hrs						Yes	No			No			No
31B	Male	No	No	No	No	7.9	60	0.6	0.36	No	21.9444	No	No		No		No		No		No		No		No		No		TYLENOL; PRELONE	No		Yes	120		every 4 hrs			39			No	No			No			No
31C	Female	No	No	No	No	39	140	1.4	1.96	No	19.898	No	No		No		No		No		No		No		No		No			No		Yes	500		every 4 hrs						Yes	No			No			No
31D	Female	No	No	No	No	70	170	1.7	2.89	No	24.2215	No	No		No		Yes	HYPOTHYROIDISM	No		No		No		No		Yes	UMBILICAL COMPLEX HERNIA; ANEMIA OF CHRONIC DIS.; UNTRACTABLE ASCITES OF UNKNOWN ORIGIN	LASIX; VIT B12; ALDACTONE; FOLIC ACID; DEPCID; IRON; SYNTHMOID 25 MCG	No		Yes	1000		every 4 hrs		EXP LAPAROTOMY FOR UMBILICAL HERNIA				Yes	No			No			No
32A	Male	No	No	No	No	22	121	1.21	1.4641	No	15.0263	No	No		No		No		No		No		No		No		No			No		Yes	340		every 4 hrs						Yes	No			No			No
32B	Male	No	No	No	No	67.4	172	1.72	2.9584	No	22.7826	No	No		No		No		No		No		No		No		No			No		Yes	1000		every 6 hrs						Yes	No			No			No
32C	Male	No	No	No	No	91	179	1.79	3.2041	No	28.4011	No	No		No		No		No		No		No		No		No			No		Yes	1000		every 4 hrs						Yes	No			No			No
32D	Male	No	No	No	No	6.1	57	0.57	0.3249	No	18.775	No	No		No		No		No		No		No		No		No			No		Yes	90		every 4 hrs						Yes	No			No			No
34A	Male	No	No	No	No	51.8	160	1.6	2.56	No	20.2344	No	No		Yes	BRONCHIAL ASTHMA	No		No		No		No		No		No			No		Yes	780		every 6 hrs						Yes	No			No			No
34B	Male	No	No	No	No	36.4	150	1.5	2.25	No	16.1778	No	No		No		No		No		No		No		No		No			No		Yes	160	560	every 4 hrs						Yes	No			No			No
34C	Male	No	No	No	No	48	165	1.65	2.7225	No	17.6309	No	No		Yes	ASTHMA	No		No		No		No		No		No			No		Yes	650		every 4 hrs			40	2.7	51	No	No			No			No
34D	Male	No	No	No	No	7	NA			No		No	No		No		No		No		No		No		No		No			No		Yes	100		every 4 hrs			35	3	53	No	No			No			No
35A	Female	No	No	No	No	57.3	180.34	1.8034	3.25225	No	17.6186	No	No		No		No		No		No		No		No		No		TYLENOL	No		Yes	1000		every 4 hrs						Yes	No			No			No
35B	Male	No	No	No	No	38	NA			No		No	No		No		No		No		No		No		No		No			No		Yes	576		every 4 hrs						Yes	No			No			No
35C	Male	No	No	No	No	32	NA			No		No	No		No		No		No		No		No		No		No			No		Yes	480		every 4 hrs			40	3.6	53	No	No			No			No
35D	Male	No	No	No	No	47	NA			No		No	No		Yes	ASTHMA	No		No		No		No		No		No		ACETAMINOPHEN	No		Yes	700		every 4 hrs						Yes	No			No			No
38A	Female	No	No	No	No	54	140	1.4	1.96	No	27.551	No	No		No		No		No		No		No		No		No			No		Yes	500		every 4 hrs						Yes	No			No			No
38B	Male	No	No	No	No	80	168	1.68	2.8224	No	28.3447	No	No		No		No		No		No		No		No		No			No		No									Yes	No			No			No
38C	Male	No	No	No	No	9.3		NA	NA	No		No	No		No		No		No		No		No		No		No			No		Yes	130		every 6 hrs			40	3.4	74	No	No			No			No
38D	Male	No	No	No	No	76.6		NA	NA	No		No	No		Yes	ASTHMA	No		No		No		No		No		No			No		Yes	1000		every 6 hrs		DUE TO BRONQUIAL ASTHMA AND CROUP				Yes	No			No			No
41A	Female	No	No	No	No	54.4	157	1.57	2.4649	No	22.0699	No	No		Yes	ASTHMA	No		No		No		No		No		No			No		Yes	500		every 4 hrs						Yes	No			No			No
41B	Female	No	No	No	No	50	152	1.52	2.3104	No	21.6413	No	No		No		No		No		No		No		No		No			No		Yes	650		every 6 hrs						Yes	No			No			No
41C	Female	No	No	No	No	49	124	1.24	1.5376	No	31.8678	Yes	No		No		No		No		No		No		No		No			No		Yes	650		every 6 hrs						Yes	No			No			No
41D	Male	No	No	No	No	24	140	1.4	1.96	No	12.2449	Yes	No		No		No		No		No		No		No		No			No		Yes	1000		every 4 hrs						Yes	No			No			No
43A	Male	Yes	No	No	No	57.7	152.4	1.524	2.32258	No	24.8431	No	No		No		No		No		No		No		No		No			No		No									Yes	No			No			No
43B	Female	No	No	No	No	8	64	0.64	0.4096	No	19.5312	No	No		No		No		No		No		No		No		No			No		Yes	160		every 6 hrs						Yes	Yes		HIV POSITIVE	No			No
43C	Male	No	No	No	No	61	175	1.75	3.0625	No	19.9184	No	No		No		No		No		No		No		No		No			No		No									Yes	No			No			No
43D	Female	No	No	No	No	44.3	170	1.7	2.89	No	15.3287	No	No		No		No		No		No		No		No		No			No		No									Yes	No			No			No
44A	Female	No	No	No	No	29	127	1.27	1.6129	No	17.98	No	No		No		No		No		No		No		No		No			No		No									Yes	No			No			No
44B	Male	No	No	No	No	69	175.3	1.753	3.07301	No	22.4536	No	No		No		No		No		No		No		No		No			No		Yes	1000		every 4 hrs						Yes	No			No			No
44C	Male	No	No	No	No	61	175	1.75	3.0625	No	19.9184	No	No		No		No		No		No		No		No		No		DOLOGEN EVERY 4-6 HRS	No		Yes	1000		every 4 hrs						Yes	No			No			No
44D	Male	No	No	No	No	13.6	99.1	0.991	0.982081	No	13.8481	No	No		No		No		No		No		No		No		No			No		Yes	120		every 4 hrs		2012 (UNKNOWN CAUSE)				Yes	No			No			No
45A	Male	No	No	No	No	77.3	185.4	1.854	3.43732	No	22.4885	No	No		No		No		No		No		No		No		No		ACETAMINOPHEN	No		No									Yes	No			No			No
45B	Female	No	No	No	No	22	114	1.14	1.2996	No	16.9283	No	No		No		No		No		No		No		No		No			No		Yes	1000		every 4 hrs						Yes	No			No			No
45C	Male	No	No	No	No	34.1	147.3	1.473	2.16973	No	15.7162	No	No		Yes	ASTHMA	No		No		No		No		No		No			No		No									Yes	No			No			No
45D	Male	No	No	No	No	51.4	170	1.7	2.89	No	17.7855	No	No		No		No		No		No		No		No		No			No		Yes	1000		every 4 hrs						Yes	No			No			No
5A	Male	No	No	No	No	15	91	0.91	0.8281	Yes	18.1138	No	No		No		No		No		No		No		No		Yes	seizures		No		Yes	160	325	every 4 hrs			22			No	No	premature		No			No
5B	Male	No	No	No	No	57	173	1.73	2.9929	No	19.0451	No	No		No		No		No		No		No		No		No		PANADOL	No		Yes	1000		every 8 hrs						Yes	No			No			No
5C	Male	No	No	No	No	48	173	1.73	2.9929	No	16.038	No	No		No		No		No		No		No		No		No			No		Yes	500		every 6 hrs						Yes	No			No			No
5D	Male	No	No	No	No	46	139	1.39	1.9321	No	23.8083	No	No		No		No		No		No		No		No		No			No		Yes	1000		every 4 hrs				2.54		No	No			No			No
6A	Male	No	No	No	No	68	177	1.77	3.1329	No	21.7051	No	No		No		No		No		No		No		No		Yes	Neutropenia with negative BM biopsy		No		Yes	1000		every 4 hrs						Yes	No			No			No
6B	Male	No	No	No	No	54	134	1.34	1.7956	No	30.0735	No	No		No		No		No		No		No		No		No			No		Yes	375		every 4 hrs		Circumcision-2010				Yes	No			No			No
6C	Female	No	No	No	No	54	168	1.68	2.8224	No	19.1327	No	No		No		No		No		No		No		No		No			No		Yes	1000		every 8 hrs						Yes	No			No			No
6D	Female	No	No	No	No	53.2	162.6	1.626	2.64388	No	20.122	No	No		No		No		No		No		No		No		No			No		No							3.5		No	No			No			No
7A	Female	No	No	No	No	14	96	0.96	0.9216	No	15.191	No	No		No		No		No		No		No		No		No			No		Yes			Unknown						Yes	No			No			No
7B	Female	No	No	No	No	7	71	0.71	0.5041	No	13.8861	No	No		No		No		No		No		No		No		Yes	laryngo thacheomalacia GER		No		Yes	100		every 4 hrs						Yes	No			No			No
7C	Male	No	No	No	No	21	NA			No		No	No		No		No		No		No		No		No		No			No		Yes	500		every 4 hrs						Yes	No			No			No
7D	Male	No	No	No	No	63	175	1.75	3.0625	No	20.5714	No	No		No		No		No		No		No		No		No			No		Yes	1000		every 4 hrs		orthosurgery 2011(left arm)		3.6		No	No			No			No
8A	Female	No	No	No	No	39	125	1.25	1.5625	No	24.96	No	No		Yes	ASTHMA	No		No		No		No		No		No			No		Yes			Unknown		None				Yes	No			No			No
8B	Male	No	No	No	No	64.41	182.88	1.8288	3.34451	No	19.2584	No	No		No		No		No		No		No		No		No			No		Yes	500	1000	every 4 hrs						Yes	No			No			No
8C	Male	No	No	No	No	69	167	1.67	2.7889	No	24.7409	No	No		No		No		No		No		No		No		No			No		No									Yes	No			No			No
8D	Female	No	No	No	No	55	173	1.73	2.9929	No	18.3768	No	No		No		No		No		No		No		No		No			No		Yes	500		Other	PRN					Yes	No			No			No
9A	Female	No	No	No	No	74.5	NA			No		No	No		No		No		No		Yes	RECURRENT UTI	No		No		No			No		No									Yes	No			No			No
9B	Male	No	No	No	No	45	155	1.55	2.4025	No	18.7305	No	No		Yes	ASTHMA	No		No		No		No		No		No			No		No					Asthma and bronchitis( PRCH)				Yes	No			No			No
9C	Female	No	No	No	No	27	124	1.24	1.5376	No	17.5598	No	No		No		No		No		No		No		No		No			No		Yes	375		every 4 hrs				4.1		No	No			No			No
9D	Male	No	No	No	No	31	132	1.32	1.7424	No	17.7916	No	No		Yes	ASTHMA	No		No		No		No		No		Yes	ADHD	Acetamophine 500mg at 5am on 1/14/2012	No	N/A	No							3.5		No	No			No			No
[truncated: 407 more columns]
